# Supplementary material for: Clinical application of HEDI for biomechanical evaluation and visualisation in incisional hernia repair
Source: Commun Med (Lond). 2026 Jan 4;6:68. doi: 10.1038/s43856-025-01311-w (PMC12864906; doi:10.1038/s43856-025-01311-w)
Supplement: Supplementary file 3 — Supplementary Data [file 43856_2025_1311_MOESM3_ESM.xlsx]

## Sheet: Tabelle1
NAS_PRÄOP	PoNAS	KO_1Mo	KO_6Mo	KO_1YR	KO_3YR
		VAS Belastung	VAS Belastung	VAS Belastung	VAS Belastung
		31	31
4.87097	2.03226	1.25806	0.580645	0.290323	0.451613
2.66761	1.0483	1.26406	1.17684	0.901611	1.15004
2	1	0	0	0	0
7	1	0	0	0	0
8	2	2	0	0	0
0	2	2	0	0	0
0	2	1	0	0	0
0	1	1	0	0	0
5	2	1	0	0	5
5	2	0	0	0	0
4	1	0	0	0	0
7	1	0	0	0	0
6	3	2	0	0	0
8	1	0	0	0	0
0	3	2	0	0	0
7	1	0	0	3	2
4	1	0	0	0	0
8	4	3	1	0	0
8	2	2	0	0	0
6	2	1	0	0	0
8	1	0	3	0	2
5	3	2	1	0	0
4	1	0	0	3	0
5	1	0	5	3	0
3	5	4	0	0	3
8	2	1	0	0	0
4	2	1	0	0	0
5	3	4	3	0	2
2	2	1	0	0	0
2	2	2	1	0	0
6	2	1	1	0	0
6	4	4	2	0	0
8	3	2	1	0	0
